# Supplementary material for: Birdsong Denoising Using Wavelets
Source: PLoS One. 2016 Jan 26;11(1):e0146790. doi: 10.1371/journal.pone.0146790 (PMC4728069; doi:10.1371/journal.pone.0146790)
Supplement: S1 Audio — (ZIP) [file pone.0146790.s001.zip]

Archive with 32 entries (28 files):
- S1 Audio. Bird call examples in Fig. 8/Denoised & Filtered/
- S1 Audio. Bird call examples in Fig. 8/Denoised & Filtered/(a) DF_kiwiMale.wav
- S1 Audio. Bird call examples in Fig. 8/Denoised & Filtered/(b) DF_kiwiFemale.wav
- S1 Audio. Bird call examples in Fig. 8/Denoised & Filtered/(c) DF_trill.wav
- S1 Audio. Bird call examples in Fig. 8/Denoised & Filtered/(d) DF_more.wav
- S1 Audio. Bird call examples in Fig. 8/Denoised & Filtered/(e) DF_kakapoBoom.wav
- S1 Audio. Bird call examples in Fig. 8/Denoised & Filtered/(f) DF_kakapoChing.wav
- S1 Audio. Bird call examples in Fig. 8/Denoised & Filtered/(g) DF_kiwiMale_lessNoisy.wav
- S1 Audio. Bird call examples in Fig. 8/Denoised/
- S1 Audio. Bird call examples in Fig. 8/Denoised/(a) D_kiwiMale.wav
- S1 Audio. Bird call examples in Fig. 8/Denoised/(b) D_kiwiFemale.wav
- S1 Audio. Bird call examples in Fig. 8/Denoised/(c) D_trill.wav
- S1 Audio. Bird call examples in Fig. 8/Denoised/(d) D_more.wav
- S1 Audio. Bird call examples in Fig. 8/Denoised/(e) D_kakapoBoom.wav
- S1 Audio. Bird call examples in Fig. 8/Denoised/(f) D_kakapoChing.wav
- S1 Audio. Bird call examples in Fig. 8/Denoised/(g) D_kiwiMale_lessNoisy.wav
- S1 Audio. Bird call examples in Fig. 8/Filtered/
- S1 Audio. Bird call examples in Fig. 8/Filtered/(a) F_kiwiMale.wav
- S1 Audio. Bird call examples in Fig. 8/Filtered/(b) F_kiwiFemale.wav
- S1 Audio. Bird call examples in Fig. 8/Filtered/(c) F_trill.wav
- S1 Audio. Bird call examples in Fig. 8/Filtered/(d) F_more.wav
- S1 Audio. Bird call examples in Fig. 8/Filtered/(e) F_kakapoBoom.wav
- S1 Audio. Bird call examples in Fig. 8/Filtered/(f) F_kakapoChing.wav
- S1 Audio. Bird call examples in Fig. 8/Filtered/(g) F_kiwiMale_lessNoisy.wav
- S1 Audio. Bird call examples in Fig. 8/Original/
- S1 Audio. Bird call examples in Fig. 8/Original/(a) kiwiMale.wav
- S1 Audio. Bird call examples in Fig. 8/Original/(b) kiwiFemale.wav
- S1 Audio. Bird call examples in Fig. 8/Original/(c) trill.wav
- S1 Audio. Bird call examples in Fig. 8/Original/(d) more.wav
- S1 Audio. Bird call examples in Fig. 8/Original/(e) kakapoBoom.wav
- S1 Audio. Bird call examples in Fig. 8/Original/(f) kakapoChing.wav
- S1 Audio. Bird call examples in Fig. 8/Original/(g) kiwiMale_lessNoisy.wav
