# Supplementary material for: Birdsong Denoising Using Wavelets
Source: PLoS One. 2016 Jan 26;11(1):e0146790. doi: 10.1371/journal.pone.0146790 (PMC4728069; doi:10.1371/journal.pone.0146790)
Supplement: S2 Audio — (ZIP) [file pone.0146790.s002.zip]

Archive with 8 entries (8 files):
- S2 Audio. Birdsong examples in Fig. 9/(a) 1 kaka.wav
- S2 Audio. Birdsong examples in Fig. 9/(a) 2 DF-kaka.wav
- S2 Audio. Birdsong examples in Fig. 9/(b) 1 marsh-wren.wav
- S2 Audio. Birdsong examples in Fig. 9/(b) 2 DF-marsh-wren.wav
- S2 Audio. Birdsong examples in Fig. 9/(c) 1 western-meadowlark.wav
- S2 Audio. Birdsong examples in Fig. 9/(c) 2 DF-western-meadowlark.wav
- S2 Audio. Birdsong examples in Fig. 9/(d) 1 kakapoChing.wav
- S2 Audio. Birdsong examples in Fig. 9/(d) 2 DF-kakapoChing.wav
