# Supplementary material for: Birdsong Denoising Using Wavelets
Source: PLoS One. 2016 Jan 26;11(1):e0146790. doi: 10.1371/journal.pone.0146790 (PMC4728069; doi:10.1371/journal.pone.0146790)
Supplement: S3 Audio — (ZIP) [file pone.0146790.s003.zip]

Archive with 4 entries (4 files):
- S3 Audio. Overlapped birdsong examples in Fig. 12/(a) 1 kiwiMale-female-morepork.wav
- S3 Audio. Overlapped birdsong examples in Fig. 12/(a) 2 DF-kiwiMale-female-morepork.wav
- S3 Audio. Overlapped birdsong examples in Fig. 12/(b) 1 kakapoChing-mottedP.wav
- S3 Audio. Overlapped birdsong examples in Fig. 12/(b) 2 DF-kakapoChing-mottedP.wav
