# Supplementary material for: Birdsong Denoising Using Wavelets
Source: PLoS One. 2016 Jan 26;11(1):e0146790. doi: 10.1371/journal.pone.0146790 (PMC4728069; doi:10.1371/journal.pone.0146790)
Supplement: S4 Audio — (ZIP) [file pone.0146790.s004.zip]

Archive with 4 entries (4 files):
- S4 Audio. North Island robin song example in Fig 13/(a) robin.wav
- S4 Audio. North Island robin song example in Fig 13/(b) robin-downSampled.wav
- S4 Audio. North Island robin song example in Fig 13/(c) D-robin.wav
- S4 Audio. North Island robin song example in Fig 13/(d) D-robin-downSampled.wav
